# Supplementary material for: The composite phenotype analysis identifies potential concerted responses of physiological systems to high altitude exposure
Source: Natl Sci Rev. 2023 Mar 1;10(5):nwad053. doi: 10.1093/nsr/nwad053 (PMC10089582; doi:10.1093/nsr/nwad053)
Supplement: nwad053_Supplemental_Files [file nwad053_supplemental_files.zip]

Archive with 10 entries (10 files):
- Supplementary-Fig_S1.pdf
- Supplementary-Fig_S2.pdf
- Supplementary-Fig_S3.pdf
- Supplementary-Fig_S4.pdf
- Supplementary-Fig_S5.pdf
- Supplementary-Fig_S6.pdf
- Supplementary-Methods.2023.2.26.docx
- Supplementary-Table_S1.docx
- Supplementary-Table_S2.docx
- Supplementary-Table_S3.docx
